# Supplementary material for: The effects of training with loads that maximise power output and individualised repetitions vs. traditional power training
Source: PLoS One. 2017 Oct 20;12(10):e0186601. doi: 10.1371/journal.pone.0186601 (PMC5650159; doi:10.1371/journal.pone.0186601)
Supplement: S1 Table — (XLSX) [file pone.0186601.s002.xlsx]

## Sheet: Raw Results Data 
Participant	Group	RM (kg)			P30 (w)			P40 (w)			P50 (w)			ST (pg/ml)			SC (ng/ml)
		T1	T2	T3	T1	T2	T3	T1	T2	T3	T1	T2	T3	T1	T2	T3	T1	T2	T3
1	OP	82	80	85	433	487	529	496	485	556	477	470	532	108.12	90.75	95.86	0.18	0.16	0.12
2	OP	65	60	65	339	343	393	356	390	379	351	399	347	124.88	94.69	85.01	0.37	0.24	0.21
3	OP	60	65	75	378	402	547	403	484	554	405	435	538	80.84	97.99	101.78	0.14	0.4	0.17
4	OP	95	95	102	579	691	687	626	763	736	654	838	772	135.36	158.83	115.75	0.21	0.2	0.24
5	OP	110	115	120	631	700	636	633	742	730	600	724	681	130.49	138.61	30.91	0.24	0.28	0.07
6	OP	90	100	110	672	689	666	676	691	745	643	684	743	153.33	111.8	86.57	0.2	0.37	0.2
7	OP	75	80	86	422	546	609	482	568	638	447	540	603	138.93	173.87	84.62	0.19	0.7	0.25
8	OP	45	55	60	217	325	358	250	411	392	308	346	390	91.73	43.5	93	0.4	0.27	0.19
9	OP	75	85	90	529	527	598	594	576	651	638	582	682	133.02	202.66	97.25	0.19	0.37	0.17
10	TT	81	75	80	482	492	494	559	552	543	566	537	571	131.14	63.37	84.19	0.23	0.38	0.09
11	TT	80	80	80	473	510	573	522	568	597	531	606	586	97.73	70.13	90.21	0.45	0.28	0.22
12	TT	90	95	95	722	798	810	753	835	786	763	862	836	106.33	111.76	42.07	0.11	0.37	0.15
13	TT	87	95	105	595	594	566	646	622	659	629	695	564	191.4	91.01	103.28	0.36	0.72	0.35
14	TT	56	65	65	307	330	380	337	377	372	325	359	392	90.46	89.48	86.57	0.15	0.17	0.2
15	TT	45	50	58	214	289	318	237	333	357	250	316	329	151.39	113.42	91.35	0.18	0.12	0.24
16	TT	62	70	75	356	427	505	395	456	514	389	439	505	107.29	161.3	76.41	0.25	0.76	0.17
17	TT	71	80	88	435	487	543	505	545	586	489	557	633	89.76	111.72	60.41	0.16	0.37	0.13
18	TT	63	70	70	334	363	378	371	402	440	362	388	438	137.49	123.64	108.17	0.25	0.64	0.27
19	TT	104	105	110	695	730	822	671	746	845	642	781	860	91.97	114.68	37.3	0.23	0.12	0.13
20	CG	80	85	83	500	534	517	556	559	558	543	549	546	97.3	66.53	98.64	0.25	0.41	0.31
21	CG	85	85	90	550	513	550	570	561	591	590	582	623	102.44	118.76	48.11	0.23	0.37	0.08
22	CG	75	73	70	486	480	473	536	533	529	564	570	575	118.85	110.8	86.57	0	0.26	0.12
23	CG	60	60	60	307	313	290	334	329	311	332	323	347	118.85	112.72	86.57	0.24	0.39	0.2
24	CG	65	69	67	411	436	424	445	520	483	455	551	503	123.37	117.15	186.99	0.23	0.37	0.4
25	CG	80	80	90	535	538	563	571	553	649	583	525	611	118.85	105.76	86.57	0.23	0.4	0.2
OP MEAN		77.4444	81.6667	88.1111	466.667	523.333	558.111	501.778	567.778	597.889	502.556	557.556	587.556	121.856	123.633	87.8611	0.235556	0.332222	0.18
TT MEAN		73.9	78.5	82.6	461.3	502	538.9	499.6	543.6	569.9	494.6	554	571.4	119.496	105.051	77.996	0.237	0.393	0.195
CG MEAN		74.1667	75.3333	76.6667	464.833	469	469.5	502	509.167	520.167	511.167	516.667	534.167	113.277	105.287	98.9083	0.196667	0.366667	0.218333
OP SD		19.5902	19.685	20.009	148.026	147.984	115.53	144.193	138.641	139.903	134.433	164.251	149.378	23.5886	49.2062	23.4888	0.0890381	0.160061	0.0567891
TT SD		17.7917	16.3384	16.9325	167.985	166.116	169.527	163.964	160.737	162.113	161.799	184.007	173.369	33.2129	28.2019	24.1472	0.102095	0.239307	0.0777817
CG SD		9.70395	9.89276	12.7384	91.2917	85.4026	101.766	94.7945	89.7071	116.839	100.434	96.8642	101.592	10.656	19.546	46.4664	0.0966782	0.0546504	0.119066

## Sheet: Peak Power Output for each set
Group	1st set	2nd set	3rd set	4th set	5th set
	Session 9
OP	546.029	540.619	523.148	510.803
	149.846	139.952	141.373	148.469
TT	504.416	474.727	435.084	419.372
	149.834	137.117	128.717	112.308
Session 10
OP	535.053	520.415	509.653	510.324
	130.446	133.026	137.876	144.341
TT	446.212	406.168	406.41	383.882
	107.127	97.1224	96.7829	91.0485
Session 11
OP	546.21	542.926	524.097	512.771
	147.818	138.232	142.024	153.473
TT	481.11	463.7	431.225	419.797
	136.495	144.304	127.401	140.273
Session 12
OP	537.136	529.228	528.888	514.208
	130.282	130.265	140.457	154.145
TT	471.604	453.344	428.728	383.922
	140.299	128.944	114.939	89.4054
Session 13
OP	532.394	547.058	531.92	525.533	508.75
	151.415	134.936	145.241	151.117	147.724
TT	481.752	456.612	424.146	397.693	415.718
	138.036	126.419	105.487	110.483	90.1556
Session 14
OP	549.098	516.039	516.622	505.981	491.325
	119.486	117.037	141.833	134.743	128.643
TT	453.966	427.263	415.34	402.294	381.293
	119.359	108.463	97.8754	96.9446	100.63
Session 15
OP	565.682	564.344	544.024	541.159	533.375
	131.656	142.472	127.182	139.144	131.093
TT	500.448	464.148	459.674	459.076	435.605
	121.586	104.405	93.1313	100.287	107.852
Session 16
OP	555.912	553.372	537.36	520.506	521.065
	134.353	146.013	136.618	123.262	133.621
TT	502.307	458.796	438.548	401.643	408.033
	141.815	109.661	105.235	100.555	85.3767
